# Supplementary material for: Rational Use of Danofloxacin for Treatment of Mycoplasma gallisepticum in Chickens Based on the Clinical Breakpoint and Lung Microbiota Shift
Source: Antibiotics (Basel). 2022 Mar 17;11(3):403. doi: 10.3390/antibiotics11030403 (PMC8944443; doi:10.3390/antibiotics11030403)
Supplement: Supplementary file 1 [file antibiotics-11-00403-s001.zip]

Archive with 1 entries (1 files):
- antibiotics-1625863-supplementary.pdf
